# Supplementary material for: Hydrogel Versus Alternative Vehicles for (Trans)dermal Delivery of Propranolol Hydrochloride—In Vitro and Ex Vivo Studies
Source: Gels. 2025 Dec 23;12(1):10. doi: 10.3390/gels12010010 (PMC12840661; doi:10.3390/gels12010010)
Supplement: Supplementary file 1 [file gels-12-00010-s001.zip]

Archive with 1 entries (1 files):
- gels-4024215-supplementary.pdf
